# Supplementary material for: Handling misclassified stratification variables in the analysis of randomised trials with continuous outcomes
Source: Stat Med. 2023 Jun 26;42(19):3529–46. doi: 10.1002/sim.9818 (PMC7614797; doi:10.1002/sim.9818)
Supplement: Supplementary file 2 — Appendix S2. Supporting information. [file SIM-42-3529-s002.do]

*****************************************************************************************************************************
*																															*
* Simulation study comparing methods of adjusting for stratification variables affected by misclassification				*
*																															*
* Author: Lisa Yelland																										*
*																															*
* Article: Handling misclassified stratification variables in the analysis of randomised trials with continuous outcomes	*
* 																															*
* Stata version: Stata/MP 16.1																								*
*																															*
*****************************************************************************************************************************


* ssc install simsum		// need to run this if simsum not previously installed //


******************************************************************************
* 1. effect of stratification errors on correlation between treatment groups *
******************************************************************************

*** simulation program

clear all

program define error_corr

	* set up arguments to be modified in each simulation scenario
	* scenario = scenario number used to identify the simulation scenario
	* numsim = number of simulations to run per scenario
	* beta0, beta1, beta2 = parameters for outcome generation model y = beta0 + (beta1*treatment group) + (beta2*actual stratum) + error~N(0,1)
	args scenario numsim beta0 beta1 beta2
	
	* set up postfile to store correlations for each scenario
	postfile results errorprob corr using corr`scenario'_results, replace

	* run for errorprob (probability of a stratification error) = 0 to 0.4 by 0.05
	forvalues errorprob = 0(0.05)0.4 {
		
		* set up postfile to store sample means for each simulated dataset
		postfile means simnum mean_trt0 mean_trt1 using means, replace

		* run for i = 1 to number of simulations
		forvalues i = 1/`numsim' {
		
			* create randomisation schedule with 2 strata and randomly permuted blocks of size 4
			* allow 1000 allocations per stratum to ensure sufficient allocations even in extreme case where all 1000 participants end up in one stratum
			clear
			set obs 2000																		// creates empty dataset with 2000 observations //
			egen rand_stratum = seq(), from(0) to(1) block(1000)								// creates rand_stratum variable with 1000 0's for stratum 0 followed by 1000 1's for stratum 1 //
			egen block_num = seq(), from(1) to(500) block(4)									// creates block_num variable with 4 1's followed by 4 2's followed by ... 4 500's for block number //
			bysort rand_stratum block_num: egen trt = seq(), from(0) to(1) block(1)				// creates trt variable with 0 1 0 1 within each block for treatment group //
			gen random = uniform()																// creates random variable generated from a random uniform distribution // 
			sort rand_stratum block_num random													// sort on random within blocks to achieve randomly permuted blocks //
			gen rand_order = _n																	// creates rand_order variable from 1 to 2000 indicating order of final randomisation schedule //
			bysort rand_stratum: egen stratum_order = seq(), from(1) to(1000) block(1)			// creates stratum_order variable with values 1 to 1000 within each stratum //
			save schedule, replace																// saves the randomisation schedule //

			* create analysis dataset with 1000 trial participants
			clear
			set obs 1000																		// creates empty dataset with 1000 observations //
			gen study_id = _n																	// creates study_id variable from 1 to 1000 //
			gen actual_stratum = rbinomial(1,0.5)												// creates actual_stratum variable for actual stratum generated from a bernoulli(0.5) distribution //
			gen rand_stratum = actual_stratum													// creates rand_stratum variable for randomisation stratum to match actual stratum //
			replace rand_stratum = abs(actual_stratum - 1) if runiform() < `errorprob'			// make randomisation stratum differ from actual stratum with probability = errorprob //
			sort rand_stratum study_id															// sort data by rand_stratum then study_id //
			bysort rand_stratum: egen stratum_order = seq(), block(1)							// creates stratum_order variable with values 1 to Xi within stratum i, where Xi is the number of participants in stratum i //
			merge 1:1 rand_stratum stratum_order using schedule									// merge on the randomisation schedule //
			keep if _merge == 3																	// only keep records that represent actual participants (n=1000) //
			sort study_id																		// sort data by study_id to get back to original order of participants //
			gen outcome = `beta0' + (`beta1'*trt) + (`beta2'*actual_stratum) + rnormal(0, 1)	// generate normally distributed outcome depending on beta0, beta1 and beta2 //
			
			* calculate sample mean in each treatment group
			summarize outcome if trt==0
			scalar mean_trt0 = r(mean)
			summarize outcome if trt==1
			scalar mean_trt1 = r(mean)		
				
			* store sample means
			post means (`i') (mean_trt0) (mean_trt1)
			
			* delete randomisation schedule
			erase schedule.dta
		}
		postclose means
		
		* calculate correlation between sample means
		use means, clear
		correlate mean_trt0 mean_trt1
		scalar corr = r(rho)
		
		* store correlation
		post results (`errorprob') (corr)		
			
		* delete means
		erase means.dta
	}
	postclose results

end

*** run simulations 

set seed 405661

* scenario 1 - 10000 simulations, beta0=0, beta1=0, beta2=1 (results saved in corr1_results for plotting)
quietly error_corr 1 10000 0 0 1

* scenario 2 - 10000 simulations, beta0=0, beta1=0, beta2=3 (results saved in corr2_results for plotting)
quietly error_corr 2 10000 0 0 3


******************************************************************
* 2. estimating treatment effects when all errors are discovered *
******************************************************************

* compare unadjusted analysis, analysis adjusting for the strata used to perform the randomisation (rand_stratum) and analysis adjusting for the true strata (actual_stratum)

*** simulation program

clear all

program define all_discovered

	* set up arguments to be modified in each simulation scenario
	* scenario = scenario number used to identify the simulation scenario
	* numsim = number of simulations to run per scenario
	* errorprobstrat0 = probability of a stratification error in stratum 0
	* errorprobstrat1 = probability of a stratification error in stratum 1
	* beta0, beta1, beta2 = parameters for outcome generation model y = beta0 + (beta1*treatment group) + (beta2*actual stratum) + error~N(0,1)
	args scenario numsim errorprobstrat0 errorprobstrat1 beta0 beta1 beta2
	
	* set up postfile to store simulation results
	postfile results simnum m1_est m1_se m2_est m2_se m3_est m3_se using sim`scenario'_results, replace

	* run for i = 1 to number of simulations
	forvalues i = 1/`numsim' {

		* create randomisation schedule with 2 strata and randomly permuted blocks of size 4
		* allow 1000 allocations per stratum to ensure sufficient allocations even in extreme case where all 1000 participants end up in one stratum
		clear
		set obs 2000																		// creates empty dataset with 2000 observations //
		egen rand_stratum = seq(), from(0) to(1) block(1000)								// creates rand_stratum variable with 1000 0's for stratum 0 followed by 1000 1's for stratum 1 //
		egen block_num = seq(), from(1) to(500) block(4)									// creates block_num variable with 4 1's followed by 4 2's followed by ... 4 500's for block number //
		bysort rand_stratum block_num: egen trt = seq(), from(0) to(1) block(1)				// creates trt variable with 0 1 0 1 within each block for treatment group //
		gen random = uniform()																// creates random variable generated from a random uniform distribution // 
		sort rand_stratum block_num random													// sort on random within blocks to achieve randomly permuted blocks //
		gen rand_order = _n																	// creates rand_order variable from 1 to 2000 indicating order of final randomisation schedule //
		bysort rand_stratum: egen stratum_order = seq(), from(1) to(1000) block(1)			// creates stratum_order variable with values 1 to 1000 within each stratum //
		save schedule, replace																// saves the randomisation schedule //
		
		* create analysis dataset with 1000 trial participants
		clear
		set obs 1000																		// creates empty dataset with 1000 observations //
		gen study_id = _n																	// creates study_id variable from 1 to 1000 //
		gen actual_stratum = rbinomial(1,0.5)												// creates actual_stratum variable for actual stratum generated from a bernoulli(0.5) distribution //
		gen rand_stratum = actual_stratum													// creates rand_stratum variable for randomisation stratum to match actual stratum //
		replace rand_stratum = 1 if actual_stratum == 0 & runiform() < `errorprobstrat0'	// make randomisation stratum differ from actual stratum = 0 with probability = errorprobstrat0 //
		replace rand_stratum = 0 if actual_stratum == 1 & runiform() < `errorprobstrat1'	// make randomisation stratum differ from actual stratum = 1 with probability = errorprobstrat1 //
		sort rand_stratum study_id															// sort data by rand_stratum then study_id //
		bysort rand_stratum: egen stratum_order = seq(), block(1)							// creates stratum_order variable with values 1 to Xi within stratum i, where Xi is the number of participants in stratum i //
		merge 1:1 rand_stratum stratum_order using schedule									// merge on randomisation schedule //
		keep if _merge == 3																	// only keep records that represent actual participants (n=1000) //
		sort study_id																		// sort data by study_id to get back to original order of participants //
		gen outcome = `beta0' + (`beta1'*trt) + (`beta2'*actual_stratum) + rnormal(0, 1)	// generate normally distributed outcome depending on beta0, beta1 and beta2 //
			
		* model 1 - unadjusted analysis
		regress outcome trt
		lincom trt
		scalar m1_est = r(estimate)
		scalar m1_se = r(se)
				
		* model 2 - analysis adjusting for randomisation strata
		regress outcome trt rand_stratum
		lincom trt
		scalar m2_est = r(estimate)
		scalar m2_se = r(se)
				
		* model 3 - analysis adjusting for actual strata (i.e. true strata)
		regress outcome trt actual_stratum
		lincom trt
		scalar m3_est = r(estimate)
		scalar m3_se = r(se)
			
		* store simulation results (treatment effect estimate and standard error from each model)
		post results (`i') (m1_est) (m1_se) (m2_est) (m2_se) (m3_est) (m3_se)
		
		* delete randomisation schedule
		erase schedule.dta
	}
	postclose results

	* summarise simulation results using simsum and save results
	use sim`scenario'_results, clear
	simsum m1_est m2_est m3_est, true(`beta1') se(m1_se m2_se m3_se) mcse clear
	gen scenario = `scenario'
	gen errorprobstrat0 = `errorprobstrat0' 
	gen errorprobstrat1 = `errorprobstrat1' 
	gen beta0 = `beta0' 
	gen beta1 = `beta1'
	gen beta2 = `beta2'
	save sim`scenario'_summary, replace

end

*** run simulations

set seed 356185

* note: for scenario X, parameter estimates and standard errors for each simulated dataset are saved in simX_results and summary performance measures are saved in simX_summary for tabulating or plotting

* scenario 1 - 10000 simulations, 0% errors equal across strata, beta0=0, beta1=0, beta2=1 
quietly all_discovered 1 10000 0 0 0 0 1

* scenario 2 - 10000 simulations, 0% errors equal across strata, beta0=0, beta1=0, beta2=3
quietly all_discovered 2 10000 0 0 0 0 3

* scenario 3 - 10000 simulations, 0% errors equal across strata, beta0=0, beta1=0.2, beta2=1
quietly all_discovered 3 10000 0 0 0 0.2 1

* scenario 4 - 10000 simulations, 0% errors equal across strata, beta0=0, beta1=0.2, beta2=3
quietly all_discovered 4 10000 0 0 0 0.2 3

* scenario 5 - 10000 simulations, 1% errors equal across strata, beta0=0, beta1=0, beta2=1
quietly all_discovered 5 10000 0.01 0.01 0 0 1

* scenario 6 - 10000 simulations, 1% errors equal across strata, beta0=0, beta1=0, beta2=3
quietly all_discovered 6 10000 0.01 0.01 0 0 3

* scenario 7 - 10000 simulations, 1% errors equal across strata, beta0=0, beta1=0.2, beta2=1
quietly all_discovered 7 10000 0.01 0.01 0 0.2 1

* scenario 8 - 10000 simulations, 1% errors equal across strata, beta0=0, beta1=0.2, beta2=3
quietly all_discovered 8 10000 0.01 0.01 0 0.2 3

* scenario 9 - 10000 simulations, 1% errors unequal across strata, beta0=0, beta1=0, beta2=1
quietly all_discovered 9 10000 0.005 0.015 0 0 1

* scenario 10 - 10000 simulations, 1% errors unequal across strata, beta0=0, beta1=0, beta2=3
quietly all_discovered 10 10000 0.005 0.015 0 0 3

* scenario 11 - 10000 simulations, 1% errors unequal across strata, beta0=0, beta1=0.2, beta2=1
quietly all_discovered 11 10000 0.005 0.015 0 0.2 1

* scenario 12 - 10000 simulations, 1% errors unequal across strata, beta0=0, beta1=0.2, beta2=3
quietly all_discovered 12 10000 0.005 0.015 0 0.2 3

* scenario 13 - 10000 simulations, 20% errors equal across strata, beta0=0, beta1=0, beta2=1
quietly all_discovered 13 10000 0.2 0.2 0 0 1

* scenario 14 - 10000 simulations, 20% errors equal across strata, beta0=0, beta1=0, beta2=3
quietly all_discovered 14 10000 0.2 0.2 0 0 3

* scenario 15 - 10000 simulations, 20% errors equal across strata, beta0=0, beta1=0.2, beta2=1
quietly all_discovered 15 10000 0.2 0.2 0 0.2 1

* scenario 16 - 10000 simulations, 20% errors equal across strata, beta0=0, beta1=0.2, beta2=3
quietly all_discovered 16 10000 0.2 0.2 0 0.2 3

* scenario 17 - 10000 simulations, 20% errors unequal across strata, beta0=0, beta1=0, beta2=1
quietly all_discovered 17 10000 0.1 0.3 0 0 1

* scenario 18 - 10000 simulations, 20% errors unequal across strata, beta0=0, beta1=0, beta2=3
quietly all_discovered 18 10000 0.1 0.3 0 0 3

* scenario 19 - 10000 simulations, 20% errors unequal across strata, beta0=0, beta1=0.2, beta2=1
quietly all_discovered 19 10000 0.1 0.3 0 0.2 1

* scenario 20 - 10000 simulations, 20% errors unequal across strata, beta0=0, beta1=0.2, beta2=3
quietly all_discovered 20 10000 0.1 0.3 0 0.2 3


************************************************************************
* 3. estimating treatment effects when only some errors are discovered *
************************************************************************

* compare unadjusted analysis, analysis adjusting for the strata used to perform the randomisation (rand_stratum), analysis adjusting for the true strata (actual_stratum) and analysis adjusted for the updated strata after correcting any errors that are discovered (observed_stratum)

*** simulation program

clear all

program define some_discovered

	* set up arguments to be modified in each simulation scenario
	* scenario = scenario number used to identify the simulation scenario
	* numsim = number of simulations to run per scenario
	* errorprobstrat0 = probability of a stratification error in stratum 0
	* errorprobstrat1 = probability of a stratification error in stratum 1
	* beta0, beta1, beta2 = parameters for outcome generation model y = beta0 + (beta1*treatment group) + (beta2*actual stratum) + error~N(0,1)
	* discoverprobtrt0 = probability stratification error discovered in control group
	* discoverprobtrt1 = probability stratification error discovered in intervention group
	args scenario numsim errorprobstrat0 errorprobstrat1 beta0 beta1 beta2 discoverprobtrt0 discoverprobtrt1
	
	* set up postfile to store simulation results
	postfile results simnum m1_est m1_se m2_est m2_se m3_est m3_se m4_est m4_se using sim`scenario'_results, replace

	* run for i = 1 to number of simulations
	forvalues i = 1/`numsim' {

		* create randomisation schedule with 2 strata and randomly permuted blocks of size 4
		* allow 1000 allocations per stratum to ensure sufficient allocations even in extreme case where all 1000 participants end up in one stratum
		clear
		set obs 2000																		// creates empty dataset with 2000 observations //
		egen rand_stratum = seq(), from(0) to(1) block(1000)								// creates rand_stratum variable with 1000 0's for stratum 0 followed by 1000 1's for stratum 1 //
		egen block_num = seq(), from(1) to(500) block(4)									// creates block_num variable with 4 1's followed by 4 2's followed by ... 4 500's for block number //
		bysort rand_stratum block_num: egen trt = seq(), from(0) to(1) block(1)				// creates trt variable with 0 1 0 1 within each block for treatment group //
		gen random = uniform()																// creates random variable generated from a random uniform distribution // 
		sort rand_stratum block_num random													// sort on random within blocks to achieve randomly permuted blocks //
		gen rand_order = _n																	// creates rand_order variable from 1 to 2000 indicating order of final randomisation schedule //
		bysort rand_stratum: egen stratum_order = seq(), from(1) to(1000) block(1)			// creates stratum_order variable with values 1 to 1000 within each stratum //
		save schedule, replace																// saves the randomisation schedule //
		
		* create analysis dataset with 1000 trial participants
		clear
		set obs 1000																		// creates empty dataset with 1000 observations //
		gen study_id = _n																	// creates study_id variable from 1 to 1000 //
		gen actual_stratum = rbinomial(1,0.5)												// creates actual_stratum variable for actual stratum generated from a bernoulli(0.5) distribution //
		gen rand_stratum = actual_stratum													// creates rand_stratum variable for randomisation stratum to match actual stratum //
		replace rand_stratum = 1 if actual_stratum == 0 & runiform() < `errorprobstrat0'	// make randomisation stratum differ from actual stratum = 0 with probability = errorprobstrat0 //
		replace rand_stratum = 0 if actual_stratum == 1 & runiform() < `errorprobstrat1'	// make randomisation stratum differ from actual stratum = 1 with probability = errorprobstrat1 //
		sort rand_stratum study_id															// sort data by rand_stratum then study_id //
		bysort rand_stratum: egen stratum_order = seq(), block(1)							// create stratum_order variable with values 1 to Xi within stratum i, where Xi is the number of participants in stratum i //
		merge 1:1 rand_stratum stratum_order using schedule									// merge on randomisation schedule //
		keep if _merge == 3																	// only keep records that represent actual participants (n=1000) //
		sort study_id																		// sort data by study_id to get back to original order of participants //
		gen outcome = `beta0' + (`beta1'*trt) + (`beta2'*actual_stratum) + rnormal(0, 1)	// generate normally distributed outcome depending on beta0, beta1 and beta2 //
				
		* identify some stratification errors
		gen observed_stratum = rand_stratum																								// creates observed_stratum variable for observed stratum to match randomisation stratum //
		replace observed_stratum = actual_stratum if rand_stratum != actual_stratum & trt == 0 & runiform() < `discoverprobtrt0'		// for control subjects with errors, identify these with probability discoverprobtrt0 //
		replace observed_stratum = actual_stratum if rand_stratum != actual_stratum & trt == 1 & runiform() < `discoverprobtrt1'		// for intervention subjects with errors, identify these with probability discoverprobtrt1 //
		
		* model 1 - unadjusted analysis
		regress outcome trt
		lincom trt
		scalar m1_est = r(estimate)
		scalar m1_se = r(se)
				
		* model 2 - analysis adjusting for randomisation strata
		regress outcome trt rand_stratum
		lincom trt
		scalar m2_est = r(estimate)
		scalar m2_se = r(se)
				
		* model 3 - analysis adjusting for actual strata (i.e. true strata)
		regress outcome trt actual_stratum
		lincom trt
		scalar m3_est = r(estimate)
		scalar m3_se = r(se)
		
		* model 4 - analysis adjusting for observed strata (i.e. updated strata)
		regress outcome trt observed_stratum
		lincom trt
		scalar m4_est = r(estimate)
		scalar m4_se = r(se)
					
		* store simulation results (treatment effect estimate and standard error from each model)
		post results (`i') (m1_est) (m1_se) (m2_est) (m2_se) (m3_est) (m3_se) (m4_est) (m4_se)
		
		* delete randomisation schedule
		erase schedule.dta
	}
	postclose results

	* summarise simulation results using simsum and save results
	use sim`scenario'_results, clear
	simsum m1_est m2_est m3_est m4_est, true(`beta1') se(m1_se m2_se m3_se m4_se) mcse clear
	gen scenario = `scenario'
	gen errorprobstrat0 = `errorprobstrat0' 
	gen errorprobstrat1 = `errorprobstrat1' 
	gen beta0 = `beta0' 
	gen beta1 = `beta1'
	gen beta2 = `beta2'
	gen discoverprobtrt0 = `discoverprobtrt0'
	gen discoverprobtrt1 = `discoverprobtrt1'
	save sim`scenario'_summary, replace

end

*** run simulations

set seed 224313

* note: for scenario X, parameter estimates and standard errors for each simulated dataset are saved in simX_results and summary performance measures are saved in simX_summary for tabulating or plotting

* scenario 21 - 10000 simulations, 1% errors equal across strata, beta0=0, beta1=0, beta2=1, discover 50% errors in both groups
quietly some_discovered 21 10000 0.01 0.01 0 0 1 0.5 0.5

* scenario 22 - 10000 simulations, 1% errors equal across strata, beta0=0, beta1=0, beta2=3, discover 50% errors in both groups
quietly some_discovered 22 10000 0.01 0.01 0 0 3 0.5 0.5

* scenario 23 - 10000 simulations, 1% errors equal across strata, beta0=0, beta1=0.2, beta2=1, discover 50% errors in both groups
quietly some_discovered 23 10000 0.01 0.01 0 0.2 1 0.5 0.5

* scenario 24 - 10000 simulations, 1% errors equal across strata, beta0=0, beta1=0.2, beta2=3, discover 50% errors in both groups
quietly some_discovered 24 10000 0.01 0.01 0 0.2 3 0.5 0.5

* scenario 25 - 10000 simulations, 1% errors unequal across strata, beta0=0, beta1=0, beta2=1, discover 50% errors in both groups
quietly some_discovered 25 10000 0.005 0.015 0 0 1 0.5 0.5

* scenario 26 - 10000 simulations, 1% errors unequal across strata, beta0=0, beta1=0, beta2=3, discover 50% errors in both groups
quietly some_discovered 26 10000 0.005 0.015 0 0 3 0.5 0.5

* scenario 27 - 10000 simulations, 1% errors unequal across strata, beta0=0, beta1=0.2, beta2=1, discover 50% errors in both groups
quietly some_discovered 27 10000 0.005 0.015 0 0.2 1 0.5 0.5

* scenario 28 - 10000 simulations, 1% errors unequal across strata, beta0=0, beta1=0.2, beta2=3, discover 50% errors in both groups
quietly some_discovered 28 10000 0.005 0.015 0 0.2 3 0.5 0.5

* scenario 29 - 10000 simulations, 20% errors equal across strata, beta0=0, beta1=0, beta2=1, discover 50% errors in both groups
quietly some_discovered 29 10000 0.2 0.2 0 0 1 0.5 0.5

* scenario 30 - 10000 simulations, 20% errors equal across strata, beta0=0, beta1=0, beta2=3, discover 50% errors in both groups
quietly some_discovered 30 10000 0.2 0.2 0 0 3 0.5 0.5

* scenario 31 - 10000 simulations, 20% errors equal across strata, beta0=0, beta1=0.2, beta2=1, discover 50% errors in both groups
quietly some_discovered 31 10000 0.2 0.2 0 0.2 1 0.5 0.5

* scenario 32 - 10000 simulations, 20% errors equal across strata, beta0=0, beta1=0.2, beta2=3, discover 50% errors in both groups
quietly some_discovered 32 10000 0.2 0.2 0 0.2 3 0.5 0.5

* scenario 33 - 10000 simulations, 20% errors unequal across strata, beta0=0, beta1=0, beta2=1, discover 50% errors in both groups
quietly some_discovered 33 10000 0.1 0.3 0 0 1 0.5 0.5

* scenario 34 - 10000 simulations, 20% errors unequal across strata, beta0=0, beta1=0, beta2=3, discover 50% errors in both groups
quietly some_discovered 34 10000 0.1 0.3 0 0 3 0.5 0.5

* scenario 35 - 10000 simulations, 20% errors unequal across strata, beta0=0, beta1=0.2, beta2=1, discover 50% errors in both groups
quietly some_discovered 35 10000 0.1 0.3 0 0.2 1 0.5 0.5

* scenario 36 - 10000 simulations, 20% errors unequal across strata, beta0=0, beta1=0.2, beta2=3, discover 50% errors in both groups
quietly some_discovered 36 10000 0.1 0.3 0 0.2 3 0.5 0.5

* scenario 37 - 10000 simulations, 1% errors equal across strata, beta0=0, beta1=0, beta2=1, discover 25% errors in control group and 75% in intervention group
quietly some_discovered 37 10000 0.01 0.01 0 0 1 0.25 0.75

* scenario 38 - 10000 simulations, 1% errors equal across strata, beta0=0, beta1=0, beta2=3, discover 25% errors in control group and 75% in intervention group
quietly some_discovered 38 10000 0.01 0.01 0 0 3 0.25 0.75

* scenario 39 - 10000 simulations, 1% errors equal across strata, beta0=0, beta1=0.2, beta2=1, discover 25% errors in control group and 75% in intervention group
quietly some_discovered 39 10000 0.01 0.01 0 0.2 1 0.25 0.75

* scenario 40 - 10000 simulations, 1% errors equal across strata, beta0=0, beta1=0.2, beta2=3, discover 25% errors in control group and 75% in intervention group
quietly some_discovered 40 10000 0.01 0.01 0 0.2 3 0.25 0.75

* scenario 41 - 10000 simulations, 1% errors unequal across strata, beta0=0, beta1=0, beta2=1, discover 25% errors in control group and 75% in intervention group
quietly some_discovered 41 10000 0.005 0.015 0 0 1 0.25 0.75

* scenario 42 - 10000 simulations, 1% errors unequal across strata, beta0=0, beta1=0, beta2=3, discover 25% errors in control group and 75% in intervention group
quietly some_discovered 42 10000 0.005 0.015 0 0 3 0.25 0.75

* scenario 43 - 10000 simulations, 1% errors unequal across strata, beta0=0, beta1=0.2, beta2=1, discover 25% errors in control group and 75% in intervention group
quietly some_discovered 43 10000 0.005 0.015 0 0.2 1 0.25 0.75

* scenario 44 - 10000 simulations, 1% errors unequal across strata, beta0=0, beta1=0.2, beta2=3, discover 25% errors in control group and 75% in intervention group
quietly some_discovered 44 10000 0.005 0.015 0 0.2 3 0.25 0.75

* scenario 45 - 10000 simulations, 20% errors equal across strata, beta0=0, beta1=0, beta2=1, discover 25% errors in control group and 75% in intervention group
quietly some_discovered 45 10000 0.2 0.2 0 0 1 0.25 0.75

* scenario 46 - 10000 simulations, 20% errors equal across strata, beta0=0, beta1=0, beta2=3, discover 25% errors in control group and 75% in intervention group
quietly some_discovered 46 10000 0.2 0.2 0 0 3 0.25 0.75

* scenario 47 - 10000 simulations, 20% errors equal across strata, beta0=0, beta1=0.2, beta2=1, discover 25% errors in control group and 75% in intervention group
quietly some_discovered 47 10000 0.2 0.2 0 0.2 1 0.25 0.75

* scenario 48 - 10000 simulations, 20% errors equal across strata, beta0=0, beta1=0.2, beta2=3, discover 25% errors in control group and 75% in intervention group
quietly some_discovered 48 10000 0.2 0.2 0 0.2 3 0.25 0.75

* scenario 49 - 10000 simulations, 20% errors unequal across strata, beta0=0, beta1=0, beta2=1, discover 25% errors in control group and 75% in intervention group
quietly some_discovered 49 10000 0.1 0.3 0 0 1 0.25 0.75

* scenario 50 - 10000 simulations, 20% errors unequal across strata, beta0=0, beta1=0, beta2=3, discover 25% errors in control group and 75% in intervention group
quietly some_discovered 50 10000 0.1 0.3 0 0 3 0.25 0.75

* scenario 51 - 10000 simulations, 20% errors unequal across strata, beta0=0, beta1=0.2, beta2=1, discover 25% errors in control group and 75% in intervention group
quietly some_discovered 51 10000 0.1 0.3 0 0.2 1 0.25 0.75

* scenario 52 - 10000 simulations, 20% errors unequal across strata, beta0=0, beta1=0.2, beta2=3, discover 25% errors in control group and 75% in intervention group
quietly some_discovered 52 10000 0.1 0.3 0 0.2 3 0.25 0.75


**********************************************************************************************
* 4(a). estimating treatment by covariate interaction effects when all errors are discovered *
**********************************************************************************************

* compare interaction analysis based on the strata used to perform the randomisation (rand_stratum) and the true strata (actual_stratum) - interested in estimates of beta1 and beta3
* also compare main effects analysis using an unadjusted analysis, analysis adjusting for the strata used to perform the randomisation (rand_stratum) and analysis adjusting for the true strata (actual_stratum)

*** simulation program

clear all

program define interaction

	* set up arguments to be modified in each simulation scenario
	* scenario = scenario number used to identify the simulation scenario
	* numsim = number of simulations to run per scenario
	* errorprobstrat0 = probability of a stratification error in stratum 0
	* errorprobstrat1 = probability of a stratification error in stratum 1
	* beta0, beta1, beta2, beta3 = parameters for outcome generation model y = beta0 + (beta1*treatment group) + (beta2*actual stratum) + (beta3*treatment group*actual stratum) + error~N(0,1)
	args scenario numsim errorprobstrat0 errorprobstrat1 beta0 beta1 beta2 beta3
	
	* set up postfile to store simulation results
	postfile results simnum m1_est m1_se m2_est m2_se m3_est m3_se m2_b1est m2_b1se m2_b3est m2_b3se m3_b1est m3_b1se m3_b3est m3_b3se using sim`scenario'_results, replace

	* run for i = 1 to number of simulations
	forvalues i = 1/`numsim' {

		* create randomisation schedule with 2 strata and randomly permuted blocks of size 4
		* allow 1000 allocations per stratum to ensure sufficient allocations even in extreme case where all 1000 participants end up in one stratum
		clear
		set obs 2000																		// creates empty dataset with 2000 observations //
		egen rand_stratum = seq(), from(0) to(1) block(1000)								// creates rand_stratum variable with 1000 0's for stratum 0 followed by 1000 1's for stratum 1 //
		egen block_num = seq(), from(1) to(500) block(4)									// creates block_num variable with 4 1's followed by 4 2's followed by ... 4 500's for block number //
		bysort rand_stratum block_num: egen trt = seq(), from(0) to(1) block(1)				// creates trt variable with 0 1 0 1 within each block for treatment group //
		gen random = uniform()																// creates random variable generated from a random uniform distribution // 
		sort rand_stratum block_num random													// sort on random within blocks to achieve randomly permuted blocks //
		gen rand_order = _n																	// creates rand_order variable from 1 to 2000 indicating order of final randomisation schedule //
		bysort rand_stratum: egen stratum_order = seq(), from(1) to(1000) block(1)			// creates stratum_order variable with values 1 to 1000 within each stratum //
		save schedule, replace																// saves the randomisation schedule //
	
		* create analysis dataset with 1000 trial participants
		clear
		set obs 1000																		// creates empty dataset with 1000 observations //
		gen study_id = _n																	// creates study_id variable from 1 to 1000 //
		gen actual_stratum = rbinomial(1,0.5)												// creates actual_stratum variable for actual stratum generated from a bernoulli(0.5) distribution //
		gen rand_stratum = actual_stratum													// creates rand_stratum variable for randomisation stratum to match actual stratum //
		replace rand_stratum = 1 if actual_stratum == 0 & runiform() < `errorprobstrat0'	// make randomisation stratum differ from actual stratum = 0 with probability = errorprobstrat0 //
		replace rand_stratum = 0 if actual_stratum == 1 & runiform() < `errorprobstrat1'	// make randomisation stratum differ from actual stratum = 1 with probability = errorprobstrat1 //
		sort rand_stratum study_id															// sort data by rand_stratum then study_id //
		bysort rand_stratum: egen stratum_order = seq(), block(1)							// create stratum_order variable with values 1 to Xi within stratum i, where Xi is the number of participants in stratum i //
		merge 1:1 rand_stratum stratum_order using schedule									// merge on randomisation schedule //
		keep if _merge == 3																	// only keep records that represent actual participants (n=1000) //
		sort study_id																		// sort data by study_id to get back to original order of participants //
		gen outcome = `beta0' + (`beta1'*trt) + (`beta2'*actual_stratum) + (`beta3'*trt*actual_stratum) + rnormal(0, 1)		// generate normally distributed outcome depending on beta0, beta1, beta2 and beta3 //
				
		* model 1 without interaction - unadjusted analysis
		regress outcome trt
		lincom trt
		scalar m1_est = r(estimate)
		scalar m1_se = r(se)
				
		* model 2 without interaction - analysis adjusting for randomisation strata
		regress outcome trt rand_stratum
		lincom trt
		scalar m2_est = r(estimate)
		scalar m2_se = r(se)
				
		* model 3 without interaction - analysis adjusting for actual strata (i.e. true strata)
		regress outcome trt actual_stratum
		lincom trt
		scalar m3_est = r(estimate)
		scalar m3_se = r(se)		
		
		* model 1 with interaction - unadjusted analysis (not applicable for testing interactions)		
		
		* model 2 with interaction - analysis using randomisation strata
		regress outcome trt##rand_stratum
		lincom 1.trt
		scalar m2_b1est = r(estimate)
		scalar m2_b1se = r(se)
		lincom 1.trt#1.rand_stratum
		scalar m2_b3est = r(estimate)
		scalar m2_b3se = r(se)
				
		* model 3 with interaction - analysis using actual strata (i.e. true strata)
		regress outcome trt##actual_stratum
		lincom 1.trt
		scalar m3_b1est = r(estimate)
		scalar m3_b1se = r(se)
		lincom 1.trt#1.actual_stratum
		scalar m3_b3est = r(estimate)
		scalar m3_b3se = r(se)
			
		* store simulation results (treatment and interaction parameter estimates and standard errors from each model)
		post results (`i') (m1_est) (m1_se) (m2_est) (m2_se) (m3_est) (m3_se) (m2_b1est) (m2_b1se) (m2_b3est) (m2_b3se) (m3_b1est) (m3_b1se) (m3_b3est) (m3_b3se)
		
		* delete randomisation schedule
		erase schedule.dta
	}
	postclose results

	* summarise simulation results using simsum and save results (no interaction)
	use sim`scenario'_results, clear
	simsum m1_est m2_est m3_est, true(0.2) se(m1_se m2_se m3_se) mcse clear		// true value is 0.2 since marginal treatment effect (average effect across 2 strata) is 0.2 for all scenarios considered //
	gen scenario = `scenario'
	gen errorprobstrat0 = `errorprobstrat0' 
	gen errorprobstrat1 = `errorprobstrat1' 
	gen beta0 = `beta0' 
	gen beta1 = `beta1'
	gen beta2 = `beta2'
	gen beta3 = `beta3'
	save sim`scenario'_summary, replace
	
	* summarise simulation results using simsum and save results (beta1 from interaction model)
	use sim`scenario'_results, clear
	simsum m2_b1est m3_b1est, true(`beta1') se(m2_b1se m3_b1se) mcse clear
	gen scenario = `scenario'
	gen errorprobstrat0 = `errorprobstrat0' 
	gen errorprobstrat1 = `errorprobstrat1' 
	gen beta0 = `beta0' 
	gen beta1 = `beta1'
	gen beta2 = `beta2'
	gen beta3 = `beta3'
	save sim`scenario'_b1summary, replace
	
	* summarise simulation results using simsum and save results (beta3 from interaction model)
	use sim`scenario'_results, clear
	simsum m2_b3est m3_b3est, true(`beta3') se(m2_b3se m3_b3se) mcse clear
	gen scenario = `scenario'
	gen errorprobstrat0 = `errorprobstrat0' 
	gen errorprobstrat1 = `errorprobstrat1' 
	gen beta0 = `beta0' 
	gen beta1 = `beta1'
	gen beta2 = `beta2'
	gen beta3 = `beta3'
	save sim`scenario'_b3summary, replace

end

*** run simulations 

set seed 806159

* note: for scenario X, parameter estimates and standard errors for each simulated dataset are saved in simX_results and summary performance measures are saved in simX_summary (for model with no interaction), simX_b1summary (for beta1 from interaction model) and simX_b3summary (for beta3 from interaction model) for tabulating or plotting

* scenario 53 - 10000 simulations, 1% errors equal across strata, beta0=0, beta1=0.2, beta2=1, beta3=0 
quietly interaction 53 10000 0.01 0.01 0 0.2 1 0

* scenario 54 - 10000 simulations, 1% errors equal across strata, beta0=0, beta1=0.1, beta2=1, beta3=0.2
quietly interaction 54 10000 0.01 0.01 0 0.1 1 0.2

* scenario 55 - 10000 simulations, 1% errors equal across strata, beta0=0, beta1=0, beta2=1, beta3=0.4
quietly interaction 55 10000 0.01 0.01 0 0 1 0.4

* scenario 56 - 10000 simulations, 1% errors unequal across strata, beta0=0, beta1=0.2, beta2=1, beta3=0
quietly interaction 56 10000 0.005 0.015 0 0.2 1 0

* scenario 57 - 10000 simulations, 1% errors unequal across strata, beta0=0, beta1=0.1, beta2=1, beta3=0.2
quietly interaction 57 10000 0.005 0.015 0 0.1 1 0.2

* scenario 58 - 10000 simulations, 1% errors unequal across strata, beta0=0, beta1=0, beta2=1, beta3=0.4
quietly interaction 58 10000 0.005 0.015 0 0 1 0.4

* scenario 59 - 10000 simulations, 20% errors equal across strata, beta0=0, beta1=0.2, beta2=1, beta3=0
quietly interaction 59 10000 0.2 0.2 0 0.2 1 0

* scenario 60 - 10000 simulations, 20% errors equal across strata, beta0=0, beta1=0.1, beta2=1, beta3=0.2
quietly interaction 60 10000 0.2 0.2 0 0.1 1 0.2

* scenario 61 - 10000 simulations, 20% errors equal across strata, beta0=0, beta1=0, beta2=1, beta3=0.4
quietly interaction 61 10000 0.2 0.2 0 0 1 0.4

* scenario 62 - 10000 simulations, 20% errors unequal across strata, beta0=0, beta1=0.2, beta2=1, beta3=0
quietly interaction 62 10000 0.1 0.3 0 0.2 1 0

* scenario 63 - 10000 simulations, 20% errors unequal across strata, beta0=0, beta1=0.1, beta2=1, beta3=0.2
quietly interaction 63 10000 0.1 0.3 0 0.1 1 0.2

* scenario 64 - 10000 simulations, 20% errors unequal across strata, beta0=0, beta1=0, beta2=1, beta3=0.4
quietly interaction 64 10000 0.1 0.3 0 0 1 0.4


****************************************************************************************************
* 4(b). estimating treatment by covariate interaction effects when only some errors are discovered *
****************************************************************************************************

* compare interaction analysis based on the strata used to perform the randomisation (rand_stratum), the true strata (actual_stratum) and the updated strata after correcting any errors that are discovered (observed_stratum) - interested in estimates of beta1 and beta3
* also compare main effects analysis using an unadjusted analysis, analysis adjusting for the strata used to perform the randomisation (rand_stratum), analysis adjusting for the true strata (actual_stratum) and analysis adjusted for the updated strata after correcting any errors that are discovered (observed_stratum)

*** simulation program

clear all

program define interaction_some

	* set up arguments to be modified in each simulation scenario
	* scenario = scenario number used to identify the simulation scenario
	* numsim = number of simulations to run per scenario
	* errorprobstrat0 = probability of a stratification error in stratum 0
	* errorprobstrat1 = probability of a stratification error in stratum 1
	* beta0, beta1, beta2, beta3 = parameters for outcome generation model y = beta0 + (beta1*treatment group) + (beta2*actual stratum) + (beta3*treatment group*actual stratum) + error~N(0,1)
	* discoverprobtrt0 = probability stratification error discovered in control group
	* discoverprobtrt1 = probability stratification error discovered in intervention group
	args scenario numsim errorprobstrat0 errorprobstrat1 beta0 beta1 beta2 beta3 discoverprobtrt0 discoverprobtrt1
	
	* set up postfile to store simulation results
	postfile results simnum m1_est m1_se m2_est m2_se m3_est m3_se m4_est m4_se m2_b1est m2_b1se m2_b3est m2_b3se m3_b1est m3_b1se m3_b3est m3_b3se m4_b1est m4_b1se m4_b3est m4_b3se using sim`scenario'_results, replace

	* run for i = 1 to number of simulations
	forvalues i = 1/`numsim' {

		* create randomisation schedule with 2 strata and randomly permuted blocks of size 4
		* allow 1000 allocations per stratum to ensure sufficient allocations even in extreme case where all 1000 participants end up in one stratum
		clear
		set obs 2000																		// creates empty dataset with 2000 observations //
		egen rand_stratum = seq(), from(0) to(1) block(1000)								// creates rand_stratum variable with 1000 0's for stratum 0 followed by 1000 1's for stratum 1 //
		egen block_num = seq(), from(1) to(500) block(4)									// creates block_num variable with 4 1's followed by 4 2's followed by ... 4 500's for block number //
		bysort rand_stratum block_num: egen trt = seq(), from(0) to(1) block(1)				// creates trt variable with 0 1 0 1 within each block for treatment group //
		gen random = uniform()																// creates random variable generated from a random uniform distribution // 
		sort rand_stratum block_num random													// sort on random within blocks to achieve randomly permuted blocks //
		gen rand_order = _n																	// creates rand_order variable from 1 to 2000 indicating order of final randomisation schedule //
		bysort rand_stratum: egen stratum_order = seq(), from(1) to(1000) block(1)			// creates stratum_order variable with values 1 to 1000 within each stratum //
		save schedule, replace																// saves the randomisation schedule //

		* create analysis dataset with 1000 trial participants
		clear
		set obs 1000																		// creates empty dataset with 1000 observations //
		gen study_id = _n																	// creates study_id variable from 1 to 1000 //
		gen actual_stratum = rbinomial(1,0.5)												// creates actual_stratum variable for actual stratum generated from a bernoulli(0.5) distribution //
		gen rand_stratum = actual_stratum													// creates rand_stratum variable for randomisation stratum to match actual stratum //
		replace rand_stratum = 1 if actual_stratum == 0 & runiform() < `errorprobstrat0'	// make randomisation stratum differ from actual stratum = 0 with probability = errorprobstrat0 //
		replace rand_stratum = 0 if actual_stratum == 1 & runiform() < `errorprobstrat1'	// make randomisation stratum differ from actual stratum = 1 with probability = errorprobstrat1 //
		sort rand_stratum study_id															// sort data by rand_stratum then study_id //
		bysort rand_stratum: egen stratum_order = seq(), block(1)							// create stratum_order variable with values 1 to Xi within stratum i, where Xi is the number of participants in stratum i //
		merge 1:1 rand_stratum stratum_order using schedule									// merge on randomisation schedule //
		keep if _merge == 3																	// only keep records that represent actual participants (n=1000) //
		sort study_id																		// sort data by study_id to get back to original order of participants //
		gen outcome = `beta0' + (`beta1'*trt) + (`beta2'*actual_stratum) + (`beta3'*trt*actual_stratum) + rnormal(0, 1)	// generate normally distributed outcome depending on beta0, beta1, beta2 and beta3 //

		* identify some errors
		gen observed_stratum = rand_stratum																								// creates observed_stratum variable for observed stratum to match randomisation stratum //
		replace observed_stratum = actual_stratum if rand_stratum != actual_stratum & trt == 0 & runiform() < `discoverprobtrt0'		// for control subjects with errors, identify these with probability discoverprobtrt0 //
		replace observed_stratum = actual_stratum if rand_stratum != actual_stratum & trt == 1 & runiform() < `discoverprobtrt1'		// for intervention subjects with errors, identify these with probability discoverprobtrt1 //

		* model 1 without interaction - unadjusted analysis
		regress outcome trt
		lincom trt
		scalar m1_est = r(estimate)
		scalar m1_se = r(se)
				
		* model 2 without interaction - analysis adjusting for randomisation strata
		regress outcome trt rand_stratum
		lincom trt
		scalar m2_est = r(estimate)
		scalar m2_se = r(se)
				
		* model 3 without interaction - analysis adjusting for actual strata (i.e. true strata)
		regress outcome trt actual_stratum
		lincom trt
		scalar m3_est = r(estimate)
		scalar m3_se = r(se)
		
		* model 4 without interaction - analysis adjusting for observed strata (i.e. updated strata)
		regress outcome trt observed_stratum
		lincom trt
		scalar m4_est = r(estimate)
		scalar m4_se = r(se)
		
		* model 1 with interaction - unadjusted analysis (not applicable for testing interactions)
		
		* model 2 with interaction - analysis using randomisation strata
		regress outcome trt##rand_stratum
		lincom 1.trt
		scalar m2_b1est = r(estimate)
		scalar m2_b1se = r(se)
		lincom 1.trt#1.rand_stratum
		scalar m2_b3est = r(estimate)
		scalar m2_b3se = r(se)
				
		* model 3 with interaction - analysis using actual strata (i.e. true strata)
		regress outcome trt##actual_stratum
		lincom 1.trt
		scalar m3_b1est = r(estimate)
		scalar m3_b1se = r(se)
		lincom 1.trt#1.actual_stratum
		scalar m3_b3est = r(estimate)
		scalar m3_b3se = r(se)
		
		* model 4 with interaction - analysis using observed strata (i.e. updated strata)
		regress outcome trt##observed_stratum
		lincom 1.trt
		scalar m4_b1est = r(estimate)
		scalar m4_b1se = r(se)
		lincom 1.trt#1.observed_stratum
		scalar m4_b3est = r(estimate)
		scalar m4_b3se = r(se)
			
		* store simulation results (treatment and interaction parameter estimates and standard errors from each model)
		post results (`i') (m1_est) (m1_se) (m2_est) (m2_se) (m3_est) (m3_se) (m4_est) (m4_se) (m2_b1est) (m2_b1se) (m2_b3est) (m2_b3se) (m3_b1est) (m3_b1se) (m3_b3est) (m3_b3se) (m4_b1est) (m4_b1se) (m4_b3est) (m4_b3se)
		
		* delete randomisation schedule
		erase schedule.dta
	}
	postclose results

	* summarise simulation results using simsum and save results (no interaction)
	use sim`scenario'_results, clear
	simsum m1_est m2_est m3_est m4_est, true(0.2) se(m1_se m2_se m3_se m4_se) mcse clear	// true value is 0.2 since marginal treatment effect (average effect across 2 strata) is 0.2 for all scenarios considered //
	gen scenario = `scenario'
	gen errorprobstrat0 = `errorprobstrat0' 
	gen errorprobstrat1 = `errorprobstrat1' 
	gen beta0 = `beta0' 
	gen beta1 = `beta1'
	gen beta2 = `beta2'
	gen beta3 = `beta3'
	gen discoverprobtrt0 = `discoverprobtrt0'
	gen discoverprobtrt1 = `discoverprobtrt1'
	save sim`scenario'_summary, replace
	
	* summarise simulation results using simsum and save results (beta1 from interaction model)
	use sim`scenario'_results, clear
	simsum m2_b1est m3_b1est m4_b1est, true(`beta1') se(m2_b1se m3_b1se m4_b1se) mcse clear
	gen scenario = `scenario'
	gen errorprobstrat0 = `errorprobstrat0' 
	gen errorprobstrat1 = `errorprobstrat1' 
	gen beta0 = `beta0' 
	gen beta1 = `beta1'
	gen beta2 = `beta2'
	gen beta3 = `beta3'
	gen discoverprobtrt0 = `discoverprobtrt0'
	gen discoverprobtrt1 = `discoverprobtrt1'
	save sim`scenario'_b1summary, replace
	
	* summarise simulation results using simsum and save results (beta3 from interaction model)
	use sim`scenario'_results, clear
	simsum m2_b3est m3_b3est m4_b3est, true(`beta3') se(m2_b3se m3_b3se m4_b3se) mcse clear
	gen scenario = `scenario'
	gen errorprobstrat0 = `errorprobstrat0' 
	gen errorprobstrat1 = `errorprobstrat1' 
	gen beta0 = `beta0' 
	gen beta1 = `beta1'
	gen beta2 = `beta2'
	gen beta3 = `beta3'
	gen discoverprobtrt0 = `discoverprobtrt0'
	gen discoverprobtrt1 = `discoverprobtrt1'
	save sim`scenario'_b3summary, replace

end

*** run simulations

set seed 127022

* note: for scenario X, parameter estimates and standard errors for each simulated dataset are saved in simX_results and summary performance measures are saved in simX_summary (for model with no interaction), simX_b1summary (for beta1 from interaction model) and simX_b3summary (for beta3 from interaction model) for tabulating or plotting

* scenario 65 - 10000 simulations, 1% errors equal across strata, beta0=0, beta1=0.2, beta2=1, beta3=0, discover 50% errors in both groups
quietly interaction_some 65 10000 0.01 0.01 0 0.2 1 0 0.5 0.5

* scenario 66 - 10000 simulations, 1% errors equal across strata, beta0=0, beta1=0.1, beta2=1, beta3=0.2, discover 50% errors in both groups
quietly interaction_some 66 10000 0.01 0.01 0 0.1 1 0.2 0.5 0.5

* scenario 67 - 10000 simulations, 1% errors equal across strata, beta0=0, beta1=0, beta2=1, beta3=0.4, discover 50% errors in both groups
quietly interaction_some 67 10000 0.01 0.01 0 0 1 0.4 0.5 0.5

* scenario 68 - 10000 simulations, 1% errors unequal across strata, beta0=0, beta1=0.2, beta2=1, beta3=0, discover 50% errors in both groups
quietly interaction_some 68 10000 0.005 0.015 0 0.2 1 0 0.5 0.5

* scenario 69 - 10000 simulations, 1% errors unequal across strata, beta0=0, beta1=0.1, beta2=1, beta3=0.2, discover 50% errors in both groups
quietly interaction_some 69 10000 0.005 0.015 0 0.1 1 0.2 0.5 0.5

* scenario 70 - 10000 simulations, 1% errors unequal across strata, beta0=0, beta1=0, beta2=1, beta3=0.4, discover 50% errors in both groups
quietly interaction_some 70 10000 0.005 0.015 0 0 1 0.4 0.5 0.5

* scenario 71 - 10000 simulations, 20% errors equal across strata, beta0=0, beta1=0.2, beta2=1, beta3=0, discover 50% errors in both groups
quietly interaction_some 71 10000 0.2 0.2 0 0.2 1 0 0.5 0.5

* scenario 72 - 10000 simulations, 20% errors equal across strata, beta0=0, beta1=0.1, beta2=1, beta3=0.2, discover 50% errors in both groups
quietly interaction_some 72 10000 0.2 0.2 0 0.1 1 0.2 0.5 0.5

* scenario 73 - 10000 simulations, 20% errors equal across strata, beta0=0, beta1=0, beta2=1, beta3=0.4, discover 50% errors in both groups
quietly interaction_some 73 10000 0.2 0.2 0 0 1 0.4 0.5 0.5

* scenario 74 - 10000 simulations, 20% errors unequal across strata, beta0=0, beta1=0.2, beta2=1, beta3=0, discover 50% errors in both groups
quietly interaction_some 74 10000 0.1 0.3 0 0.2 1 0 0.5 0.5

* scenario 75 - 10000 simulations, 20% errors unequal across strata, beta0=0, beta1=0.1, beta2=1, beta3=0.2, discover 50% errors in both groups
quietly interaction_some 75 10000 0.1 0.3 0 0.1 1 0.2 0.5 0.5

* scenario 76 - 10000 simulations, 20% errors unequal across strata, beta0=0, beta1=0, beta2=1, beta3=0.4, discover 50% errors in both groups
quietly interaction_some 76 10000 0.1 0.3 0 0 1 0.4 0.5 0.5

* scenario 77 - 10000 simulations, 1% errors equal across strata, beta0=0, beta1=0.2, beta2=1, beta3=0, discover 25% errors in control group and 75% in intervention group
quietly interaction_some 77 10000 0.01 0.01 0 0.2 1 0 0.25 0.75

* scenario 78 - 10000 simulations, 1% errors equal across strata, beta0=0, beta1=0.1, beta2=1, beta3=0.2, discover 25% errors in control group and 75% in intervention group
quietly interaction_some 78 10000 0.01 0.01 0 0.1 1 0.2 0.25 0.75

* scenario 79 - 10000 simulations, 1% errors equal across strata, beta0=0, beta1=0, beta2=1, beta3=0.4, discover 25% errors in control group and 75% in intervention group
quietly interaction_some 79 10000 0.01 0.01 0 0 1 0.4 0.25 0.75

* scenario 80 - 10000 simulations, 1% errors unequal across strata, beta0=0, beta1=0.2, beta2=1, beta3=0, discover 25% errors in control group and 75% in intervention group
quietly interaction_some 80 10000 0.005 0.015 0 0.2 1 0 0.25 0.75

* scenario 81 - 10000 simulations, 1% errors unequal across strata, beta0=0, beta1=0.1, beta2=1, beta3=0.2, discover 25% errors in control group and 75% in intervention group
quietly interaction_some 81 10000 0.005 0.015 0 0.1 1 0.2 0.25 0.75

* scenario 82 - 10000 simulations, 1% errors unequal across strata, beta0=0, beta1=0, beta2=1, beta3=0.4, discover 25% errors in control group and 75% in intervention group
quietly interaction_some 82 10000 0.005 0.015 0 0 1 0.4 0.25 0.75

* scenario 83 - 10000 simulations, 20% errors equal across strata, beta0=0, beta1=0.2, beta2=1, beta3=0, discover 25% errors in control group and 75% in intervention group
quietly interaction_some 83 10000 0.2 0.2 0 0.2 1 0 0.25 0.75

* scenario 84 - 10000 simulations, 20% errors equal across strata, beta0=0, beta1=0.1, beta2=1, beta3=0.2, discover 25% errors in control group and 75% in intervention group
quietly interaction_some 84 10000 0.2 0.2 0 0.1 1 0.2 0.25 0.75

* scenario 85 - 10000 simulations, 20% errors equal across strata, beta0=0, beta1=0, beta2=1, beta3=0.4, discover 25% errors in control group and 75% in intervention group
quietly interaction_some 85 10000 0.2 0.2 0 0 1 0.4 0.25 0.75

* scenario 86 - 10000 simulations, 20% errors unequal across strata, beta0=0, beta1=0.2, beta2=1, beta3=0, discover 25% errors in control group and 75% in intervention group
quietly interaction_some 86 10000 0.1 0.3 0 0.2 1 0 0.25 0.75

* scenario 87 - 10000 simulations, 20% errors unequal across strata, beta0=0, beta1=0.1, beta2=1, beta3=0.2, discover 25% errors in control group and 75% in intervention group
quietly interaction_some 87 10000 0.1 0.3 0 0.1 1 0.2 0.25 0.75

* scenario 88 - 10000 simulations, 20% errors unequal across strata, beta0=0, beta1=0, beta2=1, beta3=0.4, discover 25% errors in control group and 75% in intervention group
quietly interaction_some 88 10000 0.1 0.3 0 0 1 0.4 0.25 0.75


*****************************************************************************************************
* 5(a). sensitivity simulations - estimating treatment effects when only some errors are discovered *
*****************************************************************************************************

* explore effect of changing sample size and covariate prevalence

*** simulation program (same as some_discovered except sample size and covariate prevalence allowed to vary)

clear all

program define some_discovered_sens

	* as before but now nobs = total sample size and prev = probability of being in stratum 1
	args scenario numsim errorprobstrat0 errorprobstrat1 beta0 beta1 beta2 discoverprobtrt0 discoverprobtrt1 nobs prev
	
	postfile results simnum m1_est m1_se m2_est m2_se m3_est m3_se m4_est m4_se using sim`scenario'_results, replace

	forvalues i = 1/`numsim' {

		clear
		set obs 2000																		
		egen rand_stratum = seq(), from(0) to(1) block(1000)								
		egen block_num = seq(), from(1) to(500) block(4)									
		bysort rand_stratum block_num: egen trt = seq(), from(0) to(1) block(1)				
		gen random = uniform()																 
		sort rand_stratum block_num random													
		gen rand_order = _n																	
		bysort rand_stratum: egen stratum_order = seq(), from(1) to(1000) block(1)			
		save schedule, replace

		clear
		set obs `nobs'																		
		gen study_id = _n																	
		gen actual_stratum = rbinomial(1,`prev')												
		gen rand_stratum = actual_stratum													
		replace rand_stratum = 1 if actual_stratum == 0 & runiform() < `errorprobstrat0'	
		replace rand_stratum = 0 if actual_stratum == 1 & runiform() < `errorprobstrat1'	
		sort rand_stratum study_id															
		bysort rand_stratum: egen stratum_order = seq(), block(1)							
		merge 1:1 rand_stratum stratum_order using schedule									
		keep if _merge == 3																	
		sort study_id																		
		gen outcome = `beta0' + (`beta1'*trt) + (`beta2'*actual_stratum) + rnormal(0, 1)	
		
		gen observed_stratum = rand_stratum																								
		replace observed_stratum = actual_stratum if rand_stratum != actual_stratum & trt == 0 & runiform() < `discoverprobtrt0'		
		replace observed_stratum = actual_stratum if rand_stratum != actual_stratum & trt == 1 & runiform() < `discoverprobtrt1'		
		
		regress outcome trt
		lincom trt
		scalar m1_est = r(estimate)
		scalar m1_se = r(se)
				
		regress outcome trt rand_stratum
		lincom trt
		scalar m2_est = r(estimate)
		scalar m2_se = r(se)
				
		regress outcome trt actual_stratum
		lincom trt
		scalar m3_est = r(estimate)
		scalar m3_se = r(se)
		
		regress outcome trt observed_stratum
		lincom trt
		scalar m4_est = r(estimate)
		scalar m4_se = r(se)
					
		post results (`i') (m1_est) (m1_se) (m2_est) (m2_se) (m3_est) (m3_se) (m4_est) (m4_se)
		
		erase schedule.dta
	}
	postclose results

	use sim`scenario'_results, clear
	simsum m1_est m2_est m3_est m4_est, true(`beta1') se(m1_se m2_se m3_se m4_se) mcse clear
	gen scenario = `scenario'
	gen errorprobstrat0 = `errorprobstrat0' 
	gen errorprobstrat1 = `errorprobstrat1' 
	gen beta0 = `beta0' 
	gen beta1 = `beta1'
	gen beta2 = `beta2'
	gen discoverprobtrt0 = `discoverprobtrt0'
	gen discoverprobtrt1 = `discoverprobtrt1'
	gen nobs = `nobs'
	gen prev = `prev'
	save sim`scenario'_summary, replace

end

*** run simulations

set seed 687288

* scenario 89 - 10000 simulations, 20% errors equal across strata, beta0=0, beta1=0, beta2=3, discover 50% errors in both groups, n=200, prev=0.5 (compare to scenario 30)
quietly some_discovered_sens 89 10000 0.2 0.2 0 0 3 0.5 0.5 200 0.5

* scenario 90 - 10000 simulations, 20% errors unequal across strata, beta0=0, beta1=0, beta2=3, discover 50% errors in both groups, n=200, prev=0.5 (compare to scenario 34)
quietly some_discovered_sens 90 10000 0.1 0.3 0 0 3 0.5 0.5 200 0.5

* scenario 91 - 10000 simulations, 20% errors equal across strata, beta0=0, beta1=0, beta2=3, discover 25% errors in control group and 75% in intervention group, n=200, prev=0.5 (compare to scenario 46)
quietly some_discovered_sens 91 10000 0.2 0.2 0 0 3 0.25 0.75 200 0.5

* scenario 92 - 10000 simulations, 20% errors unequal across strata, beta0=0, beta1=0, beta2=3, discover 25% errors in control group and 75% in intervention group, n=200, prev=0.5 (compare to scenario 50)
quietly some_discovered_sens 92 10000 0.1 0.3 0 0 3 0.25 0.75 200 0.5

* scenario 93 - 10000 simulations, 20% errors equal across strata, beta0=0, beta1=0, beta2=3, discover 50% errors in both groups, n=1000, prev=0.75 (compare to scenario 30)
quietly some_discovered_sens 93 10000 0.2 0.2 0 0 3 0.5 0.5 1000 0.75

* scenario 94 - 10000 simulations, 20% errors unequal across strata, beta0=0, beta1=0, beta2=3, discover 50% errors in both groups, n=1000, prev=0.75 (compare to scenario 34)
quietly some_discovered_sens 94 10000 0.08 0.24 0 0 3 0.5 0.5 1000 0.75

* scenario 95 - 10000 simulations, 20% errors equal across strata, beta0=0, beta1=0, beta2=3, discover 25% errors in control group and 75% in intervention group, n=1000, prev=0.75 (compare to scenario 46)
quietly some_discovered_sens 95 10000 0.2 0.2 0 0 3 0.25 0.75 1000 0.75

* scenario 96 - 10000 simulations, 20% errors unequal across strata, beta0=0, beta1=0, beta2=3, discover 25% errors in control group and 75% in intervention group, n=1000, prev=0.75 (compare to scenario 50)
quietly some_discovered_sens 96 10000 0.08 0.24 0 0 3 0.25 0.75 1000 0.75


******************************************************************************************************************************
* 5(b). sensitivity simulations - estimating treatment by covariate interaction effects when only some errors are discovered *
******************************************************************************************************************************

* explore effect of changing sample size and covariate prevalence

*** simulation program (same as interaction_some except sample size and covariate prevalence allowed to vary)

clear all

program define interaction_some_sens

	* as before but now nobs = total sample size and prev = probability of being in stratum 1
	args scenario numsim errorprobstrat0 errorprobstrat1 beta0 beta1 beta2 beta3 discoverprobtrt0 discoverprobtrt1 nobs prev
	
	postfile results simnum m1_est m1_se m2_est m2_se m3_est m3_se m4_est m4_se m2_b1est m2_b1se m2_b3est m2_b3se m3_b1est m3_b1se m3_b3est m3_b3se m4_b1est m4_b1se m4_b3est m4_b3se using sim`scenario'_results, replace

	forvalues i = 1/`numsim' {

		clear
		set obs 2000																		
		egen rand_stratum = seq(), from(0) to(1) block(1000)								
		egen block_num = seq(), from(1) to(500) block(4)									
		bysort rand_stratum block_num: egen trt = seq(), from(0) to(1) block(1)				
		gen random = uniform()																 
		sort rand_stratum block_num random													
		gen rand_order = _n																	
		bysort rand_stratum: egen stratum_order = seq(), from(1) to(1000) block(1)			
		save schedule, replace

		clear
		set obs `nobs'																		
		gen study_id = _n																	
		gen actual_stratum = rbinomial(1,`prev')												
		gen rand_stratum = actual_stratum													
		replace rand_stratum = 1 if actual_stratum == 0 & runiform() < `errorprobstrat0'	
		replace rand_stratum = 0 if actual_stratum == 1 & runiform() < `errorprobstrat1'	
		sort rand_stratum study_id															
		bysort rand_stratum: egen stratum_order = seq(), block(1)							
		merge 1:1 rand_stratum stratum_order using schedule									
		keep if _merge == 3																	
		sort study_id																		
		gen outcome = `beta0' + (`beta1'*trt) + (`beta2'*actual_stratum) + (`beta3'*trt*actual_stratum) + rnormal(0, 1)	
		
		gen observed_stratum = rand_stratum																								
		replace observed_stratum = actual_stratum if rand_stratum != actual_stratum & trt == 0 & runiform() < `discoverprobtrt0'		
		replace observed_stratum = actual_stratum if rand_stratum != actual_stratum & trt == 1 & runiform() < `discoverprobtrt1'

		regress outcome trt
		lincom trt
		scalar m1_est = r(estimate)
		scalar m1_se = r(se)
				
		regress outcome trt rand_stratum
		lincom trt
		scalar m2_est = r(estimate)
		scalar m2_se = r(se)
				
		regress outcome trt actual_stratum
		lincom trt
		scalar m3_est = r(estimate)
		scalar m3_se = r(se)
		
		regress outcome trt observed_stratum
		lincom trt
		scalar m4_est = r(estimate)
		scalar m4_se = r(se)
		
		regress outcome trt##rand_stratum
		lincom 1.trt
		scalar m2_b1est = r(estimate)
		scalar m2_b1se = r(se)
		lincom 1.trt#1.rand_stratum
		scalar m2_b3est = r(estimate)
		scalar m2_b3se = r(se)
				
		regress outcome trt##actual_stratum
		lincom 1.trt
		scalar m3_b1est = r(estimate)
		scalar m3_b1se = r(se)
		lincom 1.trt#1.actual_stratum
		scalar m3_b3est = r(estimate)
		scalar m3_b3se = r(se)
		
		regress outcome trt##observed_stratum
		lincom 1.trt
		scalar m4_b1est = r(estimate)
		scalar m4_b1se = r(se)
		lincom 1.trt#1.observed_stratum
		scalar m4_b3est = r(estimate)
		scalar m4_b3se = r(se)
			
		post results (`i') (m1_est) (m1_se) (m2_est) (m2_se) (m3_est) (m3_se) (m4_est) (m4_se) (m2_b1est) (m2_b1se) (m2_b3est) (m2_b3se) (m3_b1est) (m3_b1se) (m3_b3est) (m3_b3se) (m4_b1est) (m4_b1se) (m4_b3est) (m4_b3se)
		
		erase schedule.dta
	}
	postclose results

	use sim`scenario'_results, clear
	simsum m1_est m2_est m3_est m4_est, true(0.2) se(m1_se m2_se m3_se m4_se) mcse clear	
	gen scenario = `scenario'
	gen errorprobstrat0 = `errorprobstrat0' 
	gen errorprobstrat1 = `errorprobstrat1' 
	gen beta0 = `beta0' 
	gen beta1 = `beta1'
	gen beta2 = `beta2'
	gen beta3 = `beta3'
	gen discoverprobtrt0 = `discoverprobtrt0'
	gen discoverprobtrt1 = `discoverprobtrt1'
	gen nobs = `nobs'
	gen prev = `prev'
	save sim`scenario'_summary, replace
	
	use sim`scenario'_results, clear
	simsum m2_b1est m3_b1est m4_b1est, true(`beta1') se(m2_b1se m3_b1se m4_b1se) mcse clear
	gen scenario = `scenario'
	gen errorprobstrat0 = `errorprobstrat0' 
	gen errorprobstrat1 = `errorprobstrat1' 
	gen beta0 = `beta0' 
	gen beta1 = `beta1'
	gen beta2 = `beta2'
	gen beta3 = `beta3'
	gen discoverprobtrt0 = `discoverprobtrt0'
	gen discoverprobtrt1 = `discoverprobtrt1'
	gen nobs = `nobs'
	gen prev = `prev'
	save sim`scenario'_b1summary, replace
	
	use sim`scenario'_results, clear
	simsum m2_b3est m3_b3est m4_b3est, true(`beta3') se(m2_b3se m3_b3se m4_b3se) mcse clear
	gen scenario = `scenario'
	gen errorprobstrat0 = `errorprobstrat0' 
	gen errorprobstrat1 = `errorprobstrat1' 
	gen beta0 = `beta0' 
	gen beta1 = `beta1'
	gen beta2 = `beta2'
	gen beta3 = `beta3'
	gen discoverprobtrt0 = `discoverprobtrt0'
	gen discoverprobtrt1 = `discoverprobtrt1'
	gen nobs = `nobs'
	gen prev = `prev'
	save sim`scenario'_b3summary, replace

end

*** run simulations

set seed 249232

* scenario 97 - 10000 simulations, 20% errors equal across strata, beta0=0, beta1=0, beta2=1, beta3=0.4, discover 50% errors in both groups, n=200, prev=0.5 (compare to scenario 73)
quietly interaction_some_sens 97 10000 0.2 0.2 0 0 1 0.4 0.5 0.5 200 0.5

* scenario 98 - 10000 simulations, 20% errors unequal across strata, beta0=0, beta1=0, beta2=1, beta3=0.4, discover 50% errors in both groups, n=200, prev=0.5 (compare to scenario 76)
quietly interaction_some_sens 98 10000 0.1 0.3 0 0 1 0.4 0.5 0.5 200 0.5

* scenario 99 - 10000 simulations, 20% errors equal across strata, beta0=0, beta1=0, beta2=1, beta3=0.4, discover 25% errors in control group and 75% in intervention group, n=200, prev=0.5 (compare to scenario 85)
quietly interaction_some_sens 99 10000 0.2 0.2 0 0 1 0.4 0.25 0.75 200 0.5

* scenario 100 - 10000 simulations, 20% errors unequal across strata, beta0=0, beta1=0, beta2=1, beta3=0.4, discover 25% errors in control group and 75% in intervention group, n=200, prev=0.5 (compare to scenario 88)
quietly interaction_some_sens 100 10000 0.1 0.3 0 0 1 0.4 0.25 0.75 200 0.5

* scenario 101 - 10000 simulations, 20% errors equal across strata, beta0=0, beta1=0, beta2=1, beta3=0.4, discover 50% errors in both groups, n=1000, prev=0.75 (compare to scenario 73)
quietly interaction_some_sens 101 10000 0.2 0.2 0 0 1 0.4 0.5 0.5 1000 0.75

* scenario 102 - 10000 simulations, 20% errors unequal across strata, beta0=0, beta1=0, beta2=1, beta3=0.4, discover 50% errors in both groups, n=1000, prev=0.75 (compare to scenario 76)
quietly interaction_some_sens 102 10000 0.08 0.24 0 0 1 0.4 0.5 0.5 1000 0.75

* scenario 103 - 10000 simulations, 20% errors equal across strata, beta0=0, beta1=0, beta2=1, beta3=0.4, discover 25% errors in control group and 75% in intervention group, n=1000, prev=0.75 (compare to scenario 85)
quietly interaction_some_sens 103 10000 0.2 0.2 0 0 1 0.4 0.25 0.75 1000 0.75

* scenario 104 - 10000 simulations, 20% errors unequal across strata, beta0=0, beta1=0, beta2=1, beta3=0.4, discover 25% errors in control group and 75% in intervention group, n=1000, prev=0.75 (compare to scenario 88)
quietly interaction_some_sens 104 10000 0.08 0.24 0 0 1 0.4 0.25 0.75 1000 0.75
